# Supplementary material for: Identification of novel non-coding RNAs using profiles of short sequence reads from next generation sequencing data
Source: BMC Genomics. 2010 Feb 1;11:77. doi: 10.1186/1471-2164-11-77 (PMC2825236; doi:10.1186/1471-2164-11-77)
Supplement: Additional file 2 — List of all snRNA, box C/D and box H/ACA snoRNA candidates. This file contains genomic loci, strand, tag-depths and predicted lengths of 7 box H/ACA snoRNA candidates, 26 box C/D snoRNA candidates and 1 snRNA candidate. [file 1471-2164-11-77-S2.XLS]

## Sheet: Sheet1
newID	class	chromosome	start	end	locus	strand	tag-depth	length (nt)
snoHACA_01	H/ACA	chr2L	12432799	12432943	chr2L_12432799_12432944	-	105	144
snoHACA_02	H/ACA	chr2L	12433035	12433184	chr2L_12433035_12433185	-	34	149
snoHACA_03	H/ACA	chr2R	6424004	6424156	chr2R_6424004_6424157	-	72	152
snoHACA_04	H/ACA	chr2R	12744920	12745062	chr2R_12744920_12745063	+	234	142
snoHACA_05	H/ACA	chr2R	15301861	15301997	chr2R_15301861_15301998	-	106	136
snoHACA_06	H/ACA	chr3R	16738443	16738600	chr3R_16738443_16738601	-	1555	157
snoHACA_07	H/ACA	chrX	915376	915512	chrX_915376_915513	-	25	136
snRNA_01	snRNA:U4atac	chr3R	1020733	1020882	chr3R_1020733_1020883	-	282	149
snoCD_01	C/D	chr2L	6230	6303	chr2L_6230_6304	+	27	73
snoCD_02	C/D	chr2L	232169	232249	chr2L_232169_232250	-	42	80
snoCD_03	C/D	chr2L	901315	901391	chr2L_901315_901392	-	9	76
snoCD_04	C/D	chr2L	1716521	1716587	chr2L_1716521_1716588	-	7	66
snoCD_05	C/D	chr2L	6917229	6917302	chr2L_6917229_6917303	-	566	73
snoCD_06	C/D	chr2L	6926672	6926733	chr2L_6926672_6926734	+	8	61
snoCD_07	C/D	chr2L	13216209	13216277	chr2L_13216209_13216278	+	8	68
snoCD_08	C/D	chr2L	20749607	20749670	chr2L_20749607_20749671	+	7	63
snoCD_09	C/D	chr2LHet	40314	40393	chr2LHet_40314_40394	-	27	79
snoCD_10	C/D	chr2R	509417	509476	chr2R_509417_509477	-	6	59
snoCD_11	C/D	chr2R	1499718	1499787	chr2R_1499718_1499788	-	8	69
snoCD_12	C/D	chr2R	5454688	5454766	chr2R_5454688_5454767	-	9	78
snoCD_13	C/D	chr2R	6391497	6391556	chr2R_6391497_6391557	-	7	59
snoCD_14	C/D	chr2R	21138128	21138208	chr2R_21138128_21138209	-	10	80
snoCD_15	C/D	chr2RHet	1922238	1922313	chr2RHet_1922238_1922314	+	23	75
snoCD_16	C/D	chr3L	16365804	16365883	chr3L_16365804_16365884	-	9	79
snoCD_17	C/D	chr3L	21168188	21168275	chr3L_21168188_21168276	+	10	87
snoCD_18	C/D	chr3R	1828621	1828717	chr3R_1828621_1828718	-	8	96
snoCD_19	C/D	chr3R	12126308	12126369	chr3R_12126308_12126370	+	8	61
snoCD_20	C/D	chr3R	27422603	27422675	chr3R_27422603_27422676	-	11	72
snoCD_21	C/D	chr3R	27891609	27891680	chr3R_27891609_27891681	-	6	71
snoCD_22	C/D	chr3RHet	2084563	2084658	chr3RHet_2084563_2084659	-	9	95
snoCD_23	C/D	chr4	735935	736023	chr4_735935_736024	+	9	88
snoCD_24	C/D	chr4	86202	86270	chr4_86202_86271	-	993	68
snoCD_25	C/D	chrX	16333041	16333113	chrX_16333041_16333114	-	9	72
snoCD_26	C/D	chrX	18444686	18444747	chrX_18444686_18444748	+	20	61
