# Supplementary material for: Identification of novel non-coding RNAs using profiles of short sequence reads from next generation sequencing data
Source: BMC Genomics. 2010 Feb 1;11:77. doi: 10.1186/1471-2164-11-77 (PMC2825236; doi:10.1186/1471-2164-11-77)
Supplement: Additional file 3 — List of all group1, group2 and group3 TCs. This file contains genomic loci, strand, tag-depths and predicted lengths of all putative ncRNAs of uncharacterized classes: 8 group1 ncRNAs, 29 group2 ncRNAs and 49 group3 ncRNAs. [file 1471-2164-11-77-S3.XLS]

## Sheet: pred_others_group1
ID	class	chromosome	start	end	locus	tag-depth	strand	length (nt)
ncRNA_01	group1	chr2R	4733783	4733804	chr2R_4733783_4733804	5027	+	21
ncRNA_02	group1	chr2R	9632216	9632238	chr2R_9632216_9632238	6051	-	22
ncRNA_03	group1	chr2R	13693470	13693490	chr2R_13693470_13693490	5460	-	20
ncRNA_04	group1	chr2R	19535102	19535122	chr2R_19535102_19535122	5460	-	20
ncRNA_05	group1	chrX	3721726	3721755	chrX_3721726_3721755	4733	+	29
ncRNA_06	group1	chrX	11524384	11524406	chrX_11524384_11524406	5685	+	22
ncRNA_07	group1	chrX	12399632	12399653	chrX_12399632_12399653	5697	-	21
ncRNA_08	group1	chrX	19880356	19880381	chrX_19880356_19880381	6749	+	25
ncRNA_09	group2	chr2L	1458301	1458320	chr2L_1458301_1458320	107	+	19
ncRNA_10	group2	chr2L	9883395	9883413	chr2L_9883395_9883413	114	-	18
ncRNA_11	group2	chr2L	13989913	13989932	chr2L_13989913_13989932	117	-	19
ncRNA_12	group2	chr2R	1419139	1419161	chr2R_1419139_1419161	348	-	22
ncRNA_13	group2	chr2R	16472237	16472263	chr2R_16472237_16472263	101	-	26
ncRNA_14	group2	chr2RHet	2301720	2301744	chr2RHet_2301720_2301744	223	-	24
ncRNA_15	group2	chr3L	157592	157611	chr3L_157592_157611	306	+	19
ncRNA_16	group2	chr3L	891259	891285	chr3L_891259_891285	154	+	26
ncRNA_17	group2	chr3L	6548301	6548317	chr3L_6548301_6548317	127	-	16
ncRNA_18	group2	chr3L	6656775	6656790	chr3L_6656775_6656790	246	-	15
ncRNA_19	group2	chr3L	10311314	10311332	chr3L_10311314_10311332	124	-	18
ncRNA_20	group2	chr3L	17161899	17161916	chr3L_17161899_17161916	862	-	17
ncRNA_21	group2	chr3L	21569724	21569746	chr3L_21569724_21569746	178	-	22
ncRNA_22	group2	chr3LHet	995872	995906	chr3LHet_995872_995906	195	+	34
ncRNA_23	group2	chr3R	1214022	1214046	chr3R_1214022_1214046	227	+	24
ncRNA_24	group2	chr3R	2619692	2619710	chr3R_2619692_2619710	153	+	18
ncRNA_25	group2	chr3R	3236707	3236725	chr3R_3236707_3236725	814	+	18
ncRNA_26	group2	chr3R	7219454	7219483	chr3R_7219454_7219483	336	+	29
ncRNA_27	group2	chr3R	8032368	8032392	chr3R_8032368_8032392	181	+	24
ncRNA_28	group2	chr3R	12553050	12553066	chr3R_12553050_12553066	218	+	16
ncRNA_29	group2	chr3R	13472378	13472404	chr3R_13472378_13472404	325	-	26
ncRNA_30	group2	chr3R	17991521	17991542	chr3R_17991521_17991542	308	-	21
ncRNA_31	group2	chrX	4458482	4458499	chrX_4458482_4458499	131	-	17
ncRNA_32	group2	chrX	11655902	11655925	chrX_11655902_11655925	108	+	23
ncRNA_33	group2	chrX	13585794	13585812	chrX_13585794_13585812	201	+	18
ncRNA_34	group2	chrX	19445388	19445411	chrX_19445388_19445411	174	+	23
ncRNA_35	group2	chrX	19452460	19452484	chrX_19452460_19452484	175	+	24
ncRNA_36	group2	chrX	19452689	19452713	chrX_19452689_19452713	175	+	24
ncRNA_37	group2	chrX	20283320	20283341	chrX_20283320_20283341	336	+	21
ncRNA_38	group3	chr2L	3046745	3046904	chr2L_3046745_3046904	1418	+	159
ncRNA_39	group3	chr2L	8485729	8485927	chr2L_8485729_8485927	582	+	198
ncRNA_40	group3	chr2L	21584031	21584107	chr2L_21584031_21584107	312	-	76
ncRNA_41	group3	chr2L	21584617	21584662	chr2L_21584617_21584662	587	-	45
ncRNA_42	group3	chr2R	173296	173343	chr2R_173296_173343	113	-	47
ncRNA_43	group3	chr2R	1610220	1610281	chr2R_1610220_1610281	2869	-	61
ncRNA_44	group3	chr2R	2293647	2293702	chr2R_2293647_2293702	133	-	55
ncRNA_45	group3	chr2R	2295817	2295872	chr2R_2295817_2295872	133	-	55
ncRNA_46	group3	chr2R	2304645	2304748	chr2R_2304645_2304748	128	-	103
ncRNA_47	group3	chr2R	4612441	4612565	chr2R_4612441_4612565	418	+	124
ncRNA_48	group3	chr2R	7292203	7292273	chr2R_7292203_7292273	210	+	70
ncRNA_49	group3	chr2R	7292691	7292839	chr2R_7292691_7292839	210	-	148
ncRNA_50	group3	chr2R	9445408	9445580	chr2R_9445408_9445580	106	-	172
ncRNA_51	group3	chr2R	12095088	12095139	chr2R_12095088_12095139	1667	-	51
ncRNA_52	group3	chr3L	259971	260280	chr3L_259971_260280	142	-	309
ncRNA_53	group3	chr3L	891424	891473	chr3L_891424_891473	181	+	49
ncRNA_54	group3	chr3L	1488738	1488831	chr3L_1488738_1488831	153	+	93
ncRNA_55	group3	chr3LHet	993964	994043	chr3LHet_993964_994043	180	+	79
ncRNA_56	group3	chr3LHet	994057	994168	chr3LHet_994057_994168	976	+	111
ncRNA_57	group3	chr3LHet	995772	995869	chr3LHet_995772_995869	246	+	97
ncRNA_58	group3	chr3LHet	997026	997387	chr3LHet_997026_997387	679	+	361
ncRNA_59	group3	chr3LHet	997863	998126	chr3LHet_997863_998126	333	+	263
ncRNA_60	group3	chr3R	2645849	2646151	chr3R_2645849_2646151	19686	-	302
ncRNA_61	group3	chr3R	9914042	9914231	chr3R_9914042_9914231	214	+	189
ncRNA_62	group3	chr3R	17142447	17142503	chr3R_17142447_17142503	123	+	56
ncRNA_63	group3	chr3R	17624335	17624391	chr3R_17624335_17624391	190	-	56
ncRNA_64	group3	chr3R	24973624	24973672	chr3R_24973624_24973672	223	-	48
ncRNA_65	group3	chrX	4815890	4816040	chrX_4815890_4816040	931	-	150
ncRNA_66	group3	chrX	4816173	4816323	chrX_4816173_4816323	931	-	150
ncRNA_67	group3	chrX	4816456	4816606	chrX_4816456_4816606	931	-	150
ncRNA_68	group3	chrX	4816739	4816889	chrX_4816739_4816889	931	-	150
ncRNA_69	group3	chrX	4817009	4817159	chrX_4817009_4817159	944	-	150
ncRNA_70	group3	chrX	4817279	4817429	chrX_4817279_4817429	931	-	150
ncRNA_71	group3	chrX	4817562	4817712	chrX_4817562_4817712	931	-	150
ncRNA_72	group3	chrX	4817845	4817995	chrX_4817845_4817995	931	-	150
ncRNA_73	group3	chrX	4818128	4818278	chrX_4818128_4818278	931	-	150
ncRNA_74	group3	chrX	4818411	4818561	chrX_4818411_4818561	931	-	150
ncRNA_75	group3	chrX	4818694	4818844	chrX_4818694_4818844	931	-	150
ncRNA_76	group3	chrX	4818977	4819127	chrX_4818977_4819127	931	-	150
ncRNA_77	group3	chrX	4819260	4819410	chrX_4819260_4819410	944	-	150
ncRNA_78	group3	chrX	4819530	4819680	chrX_4819530_4819680	931	-	150
ncRNA_79	group3	chrX	4819800	4819950	chrX_4819800_4819950	944	-	150
ncRNA_80	group3	chrX	4820070	4820220	chrX_4820070_4820220	944	-	150
ncRNA_81	group3	chrX	4820340	4820490	chrX_4820340_4820490	944	-	150
ncRNA_82	group3	chrX	5726183	5726242	chrX_5726183_5726242	211	-	59
ncRNA_83	group3	chrX	12665793	12666187	chrX_12665793_12666187	116	+	394
ncRNA_84	group3	chrX	19445331	19445373	chrX_19445331_19445373	190	+	42
ncRNA_85	group3	chrX	21169300	21169372	chrX_21169300_21169372	225	-	72
ncRNA_86	group3	chrX	21766140	21766246	chrX_21766140_21766246	144	+	106
