# Supplementary material for: Identification of novel non-coding RNAs using profiles of short sequence reads from next generation sequencing data
Source: BMC Genomics. 2010 Feb 1;11:77. doi: 10.1186/1471-2164-11-77 (PMC2825236; doi:10.1186/1471-2164-11-77)
Supplement: Additional file 4 — List of probes for Northern blot. This file contains probe sequences for experimental validation of 4 box H/ACA snoRNA candidates, 5 box C/D snoRNA candidates, 1 snRNA candidate and 10 putative ncRNA of uncharacterized class along with their other information such as genomic loci, predicted lengths and tag-depths. [file 1471-2164-11-77-S4.XLS]

## Sheet: Sheet1
TC	TC_locus	classes	tag-depth	strand	TC size (nt)	probe
snoHACA_01	chr2L_12432799_12432944	H/ACA	105	-	145	AATTGTAGGGCTTACGGTAAGT
snoHACA_04	chr2R_12744920_12745063	H/ACA	234	+	143	TGCTGTACCTCGGCATTAAACTA
snoHACA_05	chr2R_15301861_15301998	H/ACA	106	-	137	AGTCCCGCAGTAGAAAGTTTCGCGC
snoHACA_06	chr3R_16738443_16738601	H/ACA	1555	-	158	AGTTAATTGTACGGAAATTGCACG
snRNA_01	chr3R_1020733_1020883	snRNA:U4atac	282	-	150	AGGCGGCTCCCTGTAAAGTAAAGGAG
snoCD_01	chr2L_6230_6304	C/D	27	+	74	CCCTTGCAAAATAGCCCCATTTA
snoCD_02	chr2L_232169_232250	C/D	42	-	81	TATCAGCGGGTTGAGAAGATA
snoCD_05	chr2L_6917229_6917303	C/D	566	-	74	TCTTAATCGGATACATGCGAAC
snoCD_09	chr2LHet_40314_40394	C/D	27	-	80	ATTATCAACCGGCGACCAACT
snoCD_24	chr4_86202_86271	C/D	993	-	69	TTTCAGCACTTTAGCTTTCATCATAAAT
ncRNA_38	chr2L_3046745_3046904	group3 (intron)	1418	+	159	ACGGCCCGGCGGCATTTCGC
ncRNA_39	chr2L_8485729_8485927	group3 (intron)	582	+	198	GTATGGAATATGGCATCAGCGCA
ncRNA_47	chr2R_4612441_4612565	group3 (intron)	418	+	124	TTAATGTAGCCCAAGGAGTTAACGGC
ncRNA_54	chr3L_1488738_1488831	group3 (intron)	153	+	93	GTGAGCACGCGTGAATCGACATC
ncRNA_64	chr3R_24973624_24973672	group3 (intron)	223	-	48	GGCGTGGAATCCTTTGTCTCAC
ncRNA_85	chrX_21169300_21169372	group3 (intron)	225	-	72	AGTGAATGAAATGCCGTGAGT
ncRNA_50	chr2R_9445408_9445580	group3 (intergenic)	106	-	172	GGGCAGTTGAGCGTGCATTGGACAACA
ncRNA_55	chr3LHet_993964_994043	group3 (intergenic)	180	+	79	TCGCCAACAAAGTGTAAAACTCCAATC
ncRNA_62	chr3R_17142447_17142503	group3 (intergenic)	123	+	56	AGCATCAGAAACCTCACCCGA
ncRNA_83	chrX_12665793_12666187	group3 (intergenic)	116	+	394	GACTAGCGCACTATCAAAATTCA
ncRNA_01	chr2R_4733783_4733804	group1	5027	+	21	TGGCGCCCCCGGGTGGAC
ncRNA_02	chr2R_9632216_9632238	group1	6051	-	22
ncRNA_03	chr2R_13693470_13693490	group1	5460	-	20
ncRNA_04	chr2R_19535102_19535122	group1	5460	-	20
ncRNA_06	chrX_11524384_11524406	group1	5685	+	22
ncRNA_07	chrX_12399632_12399653	group1	5697	-	21
ncRNA_08	chrX_19880356_19880381	group1	6749	+	25
