# Supplementary material for: Identification of novel non-coding RNAs using profiles of short sequence reads from next generation sequencing data
Source: BMC Genomics. 2010 Feb 1;11:77. doi: 10.1186/1471-2164-11-77 (PMC2825236; doi:10.1186/1471-2164-11-77)
Supplement: Additional file 5 — Sequences of experimentally validated novel snoRNAs and unclassified ncRNA candidates. This file contains DNA sequences of all experimentally validated ncRNAs: 4 box H/ACA snoRNAs, 3 box C/D snoRNAs, 1 snRNA and 13 ncRNAs of uncharacterized class. [file 1471-2164-11-77-S5.SEQ]

>snoHACA_01;predicted;snoRNA_H/ACA; [organism=Drosophila melanogaster]
CCTGCATTATTTGCCCCTTTTGAATGTGTAACAGCTTTCAGTCTGTACATCTTCTTTAGCAAAAGGATGCTAGATTGAATGTGTACACTTGCAACAGTTGCCTACCAAACCCCTGCTAGCCAACTTACCGTAAGCCCTACAATTA
>snoHACA_04;predicted;snoRNA_H/ACA [organism=Drosophila melanogaster]
CTTCCTTGGCTTTTGTTCATGCTAAATCCTTTAAATGGGTTCTGCGTAGTTTAATGCCGAGGTACAGCAAAACTTCAATATTCATGTTCCCTTGCGCTCCCAAACGAAATTAGCATTGGACGTCCCAAGGTTGAAGACATTTT
>snoHACA_05;predicted;snoRNA_H/ACA [organism=Drosophila melanogaster]
TGGCGCGAAACTTTCTACTGCGGGACTTGCTAACTGTGCGAGTTCCTATTGACAATGTTTCGCAGATGAACACGTATATATTTTCACGGTGTGCGCGTCTTCCTAGTGATCCACATCGTCAATTTTATACAACAATC
>snoHACA_06;predicted;snoRNA_H/ACA [organism=Drosophila melanogaster]
GATGCGATTTCATCATGGCATAATAGTTTGACTTTTCCATAGCCGAACAATTTCCGCATGAATCGCAGATTAATTAAGGGTTAATGCGCGTGTCTACTGAAATTCCGATTATGAATGACAGTGTTTCGTGCAATTTCCGTACAATTAACTACTATATA
>snRNA_01;predicted;snoRNA_H/ACA [organism=Drosophila melanogaster]
CTTCCTTGTCTTGGGGAGCAGAAATGTTCAATGAACGTCTAGTGAGGACATTGCTGCTGACACCAATGATGACACCCCCGCTCGCCGATCGTTCGCGATTGGAGTTCGGAATTTTTGGACCAGGCTCCTTTACTTTACAGGGAGCCGCCT
>snoCD_02;predicted;snoRNA_C/D [organism=Drosophila melanogaster]
AAAAATGATGACCAACCATGCTAATATTGAGAAAACTCAAGGTTTTCGCTGAGTAAAACTATCTTCTCAACCCGCTGATAT
>snoCD_05;predicted;snoRNA_C/D [organism=Drosophila melanogaster]
TTTCCAGTGATGATACCCAAAAGGTTTCGCATGTATCCGATTAAGATGACGATAAACCTTGGCTGTCTGAGCGA
>snoCD_24;predicted;snoRNA_C/D [organism=Drosophila melanogaster]
TAATATGATGTTGTTATTTTTCGTCTCTGTCATTTATGATGAAAGCTAAAGTGCTGAAATTCATTTGtt
>ncRNA_64;predicted;ncRNA [organism=Drosophila melanogaster]
GTGAGACAAAGGATTCCACGCCCCGAAACTGGTTTTTATCAAGTAATT
>ncRNA_47;predicted;ncRNA [organism=Drosophila melanogaster]
ACTGGAATTCCCTACGAAATCAGTGCGCGAGTTCGAGTTCGAGTCTCCGCCCATGCTTGTTGGCTTCTTCCGACGATCACCCACGTTATTTAGCCGTTAACTCCTTGGGCTACATTAATTTTTT
>ncRNA_54;predicted;ncRNA [organism=Drosophila melanogaster]
ACCACCGATTTGGTCGAGTGCGCTGAGATGTCGATTCACGCGTGCTCACGTTTTTCGAGTGGCGGTTCGAGTGCCGCCGAGGTTGTGTCGAGA
>ncRNA_38;predicted;ncRNA [organism=Drosophila melanogaster]
TCGAGTGTCGGGGATCATCATGTCTCGATCGCCGCTTCAGTTGTGGAGCGAGAGCTTACGCAATGGAGCGGAGTGATGAGCACATTATCCGAGGCAATTTTTTTAGTGCCTGGCCGCGAAATGCCGCCGGGCCGTTAGAAATGAATATGAAACCATCTA
>ncRNA_39;predicted;ncRNA [organism=Drosophila melanogaster]
TACTGATGCTTCATTGGTGTGATGGTCAGAGTGCTGGCTTTCGAATCCGTTCGCGCGAGTTCGAATCCAACTCTGGCATTCATAAATAGAATGCAAAATTTCTTGCGCTGATGCCATATTCCATACGTCACAAAAATGGAGGTAATTTACGACTGATAAGCCGTGATCGACAAAACAATCTGAGCGAGAAATATTTTT
>ncRNA_50;predicted;ncRNA [organism=Drosophila melanogaster]
TCTTATCTTTCAGAACCACGTGTTGTCCAATGCACGCTCAACTGCCCATTTTCCAGGGTAGCAGAGTGCTATTTTGAAGGACATATAGAAAACCCATCGACAATCTTACCAAATGTCTGGCCTATTTCGTGGGCCTTGCATTTCCTTTAAATTGTCAAACAATTAGGtatac
>ncRNA_01;predicted;ncRNA [organism=Drosophila melanogaster]
CCGTCCACCCGGGGGCGCCAA
>ncRNA_02;predicted;ncRNA [organism=Drosophila melanogaster]
TCGGTCCACCCGGGGGCGCCAA
>ncRNA_03;predicted;ncRNA [organism=Drosophila melanogaster]
TGTCCACCCGGGGGCGCCAC
>ncRNA_04;predicted;ncRNA [organism=Drosophila melanogaster]
TGTCCACCCGGGGGCGCCAC
>ncRNA_06;predicted;ncRNA [organism=Drosophila melanogaster]
TTGGTCCACCCGGGGGCGCCAC
>ncRNA_07;predicted;ncRNA [organism=Drosophila melanogaster]
AGGTCCACCCGGGGGCGCCAC
>ncRNA_08;predicted;ncRNA [organism=Drosophila melanogaster]
TTGTGTCCACCCGGGGGCGCCATAA
